# Supplementary material for: CRISPR/Cas9- and Cas3-mediated modification of copy number variation in rice
Source: Front Genome Ed. 2025 Oct 7;7:1652950. doi: 10.3389/fgeed.2025.1652950 (PMC12537685; doi:10.3389/fgeed.2025.1652950)
Supplement: Supplementary file 7 [file Table1.xlsx]

## Sheet: Supplementary Table 1
Supplementary Table 1 Screening results for genes with CNV from the Rice Resource Center
Rice chromosomosome number	Number of genes with CNV	Number of genes including only those with CNV 1, 2, or 3	Number of genes excluding items with CNV of 0
1	61	43	61
2	75	39	55
3	60	41	49
4	136	54	83
5	42	28	40
6	49	23	43
7	82	32	43
8	50	25	38
9	76	21	32
10	60	31	51
11	169	55	66
12	143	65	81
Total number of genes	1003	457	642

## Sheet: Supplementary Table 2
Supplementary Table 2 Target genes CNV information in 33 genetic backgroud of rice from the Rice Resource Center
Accession name	Subpoplulation	OsGA20ox1 (LOC_Os03g63970)	OsMTD1 (LOC_Os08g34249)
02428	O. sativa japonica	1	1
9311	O. sativa indica	1	1
Basmati1	O. sativa indica	2	1
CG14	O. glaberrima	1	1
Chuannong1	O. sativa indica	1	1
D62	O. sativa indica	1	1
Digu	O. sativa indica	1	1
Daohuaxiang2hao	O. sativa japonica	1	1
Fuhui838	O. sativa indica	1	1
FS32	O. sativa indica	1	1
Gang46	O. sativa indica	1	1
Guang8	O. sativa indica	1	1
G630	O. sativa indica	1	1
II32	O. sativa indica	1	1
IR64	O. sativa indica	1	1
J4155	O. sativa indica	1	1
Kongyu131	O. sativa japonica	1	2
Lemont	O. sativa japonica	3	1
Lijiang Xintuan Hei Gu	O. sativa japonica	1	2
Nipponbare	O. sativa japonica	1	2
Nagina22	O. sativa indica	1	1
Nam Roo	O. sativa japonica	1	1
Yihui3551	O. sativa indica	1	1
R498	O. sativa indica	1	1
R527	O. sativa indica	1	1
Shuhui548	O. sativa indica	1	1
Tsipala Menahar	O. sativa indica	1	1
Tumba	O. sativa indica	1	1
Wushansimiao	O. sativa indica	1	1
Y58S	O. sativa indica	1	1
Koshihikari	O. sativa japonica	2	2
Yixiang1	O. sativa indica	1	1
Zhonghua11	O. sativa japonica	1	2

## Sheet: Supplementary Table 3
Supplementary Table 3 sgRNA and crRNA sequences for the generation of genome-edited rice.
Name	Sequence (5' - 3')	Comment
OsGA20ox1	GGTGGTTAACCACGGCATCGAGG	sgRNA
OsMTD1-1	AAGGACGGTTCGCCGATCCCTAATTGCATGAATGC	crRNA
OsMTD1-2	AAGCAAAACCAAGAGATGGCGTAAAAAATAGAGTA	crRNA
*Red and blue letters indicate the target sequence, and the PAM sequence, repectively.

## Sheet: Supplementary Table 4
Supplementary Table 4 Primers and oligonucleotides used in this study
Name	Comment	Sequence (5' - 3')	Reference
sgRNA-F	sgRNA oligos for OsGA20ox1	GTGTGGTGGTTAACCACGGCATCG
sgRNA-R		AAACCGATGCCGTGGTTAACCACC
C30+sgRNA-F	C30+sgRNA oligos for OsGA20ox1	GTGTGCCCCCCCCCCCCCCCCCCCCCCCCCCCCCGGTGGTTAACCACGGCATCG
C30+sgRNA-R		AAACCGATGCCGTGGTTAACCACCGGGGGGGGGGGGGGGGGGGGGGGGGGGGGC
crRNA1-F	crRNA oligos for OsMTD1-1	ACCGGACGGTTCGCCGATCCCTAATTGCATGAATGC
crRNA1-R		ACACGCATTCATGCAATTAGGGATCGGCGAACCGTC
crRNA2-F	crRNA oligos for OsMTD1-2	ACCGCAAAACCAAGAGATGGCGTAAAAAATAGAGTA
crRNA2-R		ACACTACTCTATTTTTTACGCCATCTCTTGGTTTTG
crInfu-1	infusion oligos for crRNA insertion	GGCTTAATTAACACCACTAGAAGCTTATCGATACCGTCGACCTC
crInfu-2		CGATAAGCTTGGTACCGAGCTCGGATCCAC
crInfu-3		GCTCGGTACCAAGCTTATCGATACCGTCGACCTC
crInfu-4		CAAACTTGTGATATCACTAGGGTACCGAGCTCGGATCCAC
GA20ox1-F	genotyping PCR oligos for OsGA20ox1	AGGAGCAGGAGGTGGTGTT*
GA20ox1-R		AGAGGAAGAAGGCCAGCGA
ddMTD1-F	ddPCR oligos for OsMTD1	ATGAGCCAGAAGTCGTCGTGG
ddMTD1-R		ACGGGAATTTTGAAGACGAT
ddMTD1-P	Probe	[FAM]TTCAACGACAAGCGCGTCCGTG[MGBEQ]
ddGA20ox1-F	ddPCR oligos for OsGA20ox1	GTGTATATAAGGGCGGGAAGGG
ddGA20ox1-R		CCATTAGTAGCTAGCTCCGAGC
ddGA20ox1-P	Probe	[FAM]CTAGCTAGCCGCGGTCGGTCGATCC[MGBEQ]
ddmmGA20ox1-F	ddPCR oligos for OsGA20ox1 mismatch	TGGTGGTTAACCACGGCGTC
ddmmGA20ox1-R		TTCCACGGCAGCTTGGACGC
ddmmGA20ox1-P	Probe	[FAM]CATGGACGCCTTCTTCACGCTGCCGC[MGBEQ]
LRMTD1-F	LR-PCR for OsMTD1 upstream block	GCAGCGATGCATTCCAACCATGT*
LRMTD1-R		TACGCCATCTCTTGGTTTTGCTT*
LRRMTD1-F	LR-PCR for OsMTD1 downstream block	CTAAGCAAAACCAAGAGATGGCG
LRRMTD1-R		ATCATAGTTTCAGGTCGGGTTTT
OsGA20ox1-A		TGGAAGTAGGATGAACATGGAT
OsGA20ox1-B		AGGAGAGAACATTTGTATTTTGCACA
OsGA20ox1-C		ACCTGTAATTGAAAATCTGTTGGCC
OsGA20ox1-D		TCCCTTAAGTTGTCCCTGATT
OsMTD1-A		ATCTTGGCGCTGCAATTATC	Liu et al., 2020
OsMTD1-B		TGAGCTAGCTGGACACATGG	Liu et al., 2020
OsMTD1-C		AAATGGCGGAAACTTGACAC	Liu et al., 2020
OsMTD1-D		CGGACCTAACCACCGATCTA	Liu et al., 2020
M4 in	colony PCR	CTCACTATAGGGCGAATTG
RV in		TGACACTATAGAATACTCAAG
* Denotes sequencing oligos.

## Sheet: Supplementary Table 5
Supplementary Table 5 Nucleotide similarity between CNVs
Gene	Rice cv.	Total number of nucleotides (bp)	different number of nucleotides (bp)	Target gene identity (%)	Gene block identity (%)
OsGA20ox1	KOSH	36558	21	100	99.94
OsMTD1	NIP	13002	0	100	100

## Sheet: Supplementary Table 6
Supplementary Table 6 Chi-square goodness-of-fit test to compare mutliple CNV hypotheses
CNV hypothesis	Sequencing ratio (= the observed values, Oi)	Allele segregation ratio (= the expected values, Ei)	Chi-square test statistics (χ2)	p-value
CNV 2	17 : 37 : 21 : 42	1 : 1 : 1 : 1 ( = 29.25 : 29.25 : 29.25 : 29.25)	15.0864	0.0018
CNV 3	17 : 37 : 21 : 42	1 : 2 : 1 : 2 ( = 19.5 : 39.0 : 19.5 : 39.0)	0.7692	0.8568
CNV 4	17 : 37 : 21 : 42	1 : 3 : 1 : 3 ( = 14.62 : 43.88 : 14.62 : 43.88)	4.3219	0.2287
